# Supplementary material for: Characterization of Wildland Firefighters’ Exposure to Coarse, Fine, and Ultrafine Particles; Polycyclic Aromatic Hydrocarbons; and Metal(loid)s, and Estimation of Associated Health Risks
Source: Toxics. 2024 Jun 10;12(6):422. doi: 10.3390/toxics12060422 (PMC11209316; doi:10.3390/toxics12060422)
Supplement: Supplementary file 1 [file toxics-12-00422-s001.zip]

Archive with 1 entries (1 files):
- toxics-3022415-supplementary.pdf
